# Supplementary material for: The Relationship between Anxiety, Subjective and Objective Sleep, Chronotype and Circadian Rhythms with Depressive Symptoms in Insomnia Disorder
Source: Brain Sci. 2023 Apr 4;13(4):613. doi: 10.3390/brainsci13040613 (PMC10136589; doi:10.3390/brainsci13040613)
Supplement: Supplementary file 1 [file brainsci-13-00613-s001.zip]

Archive with 1 entries (1 files):
- brainsci-2232681-supplementary.pdf
